# Supplementary material for: Development of Novel Peptidyl Nitriles Targeting Rhodesain and Falcipain-2 for the Treatment of Sleeping Sickness and Malaria
Source: Int J Mol Sci. 2024 Apr 17;25(8):4410. doi: 10.3390/ijms25084410 (PMC11050014; doi:10.3390/ijms25084410)
Supplement: Supplementary file 1 [file ijms-25-04410-s001.zip]

Archive with 1 entries (1 files):
- ijms-2953199-supplementary.pdf
